# Supplementary material for: Comparative Analysis of Protein Structure Alignments
Source: BMC Struct Biol. 2007 Jul 26;7:50. doi: 10.1186/1472-6807-7-50 (PMC1959231; doi:10.1186/1472-6807-7-50)
Supplement: Additional file 4 — Table of SISY set alignment accuracy. Alignment accuracy in percentage of number of aligned reference positions. Mol1, Mol2: PDB code and chain identifier of the aligned molecules. Ref: Length of reference alignment. [file 1472-6807-7-50-S4.txt]

Mol1	Mol2	Ref	CE	DALI	FATCAT	MATRAS	CA	SHEBA
1g7sA	1kmhA	23	0	100	0	0	0	0
1rjdA	1p1cA	22	100	72	45	68	54	72
1r18A	1vbfA	168	96	98	26	95	83	89
1oqjA	1mr1C	56	46	91	91	94	83	94
1b9mA	1oxsC	81	87	90	0	91	0	85
1rie_	1fqtA	82	82	91	84	89	51	69
1nn4A	1uslA	143	97	95	100	97	94	99
1qf6A	1v7oA	125	98	96	61	96	83	94
1olzA	1shyB	38	52	86	81	57	2	21
1d00A	1k2fA	86	3	96	94	97	54	83
1d1pA	1h9cA	83	78	75	9	85	56	57
1p6oA	1wwrA	116	99	98	100	98	93	98
1cjyA	1mla_	134	0	63	11	26	23	4
1booA	1nw6A	186	100	98	100	98	89	98
1v7oA	1hr6B	77	0	0	0	0	0	0
1kcaA	1b12A	71	30	94	66	59	83	60
1ej0A	1qamA	71	83	80	80	87	67	73
1d2eA	1g7sA	46	0	0	100	100	0	0
1dt4A	1k0rA	22	0	100	100	90	100	0
1t10A	1c7qA	372	88	94	96	93	73	84
1in1A	1jnxX	45	75	75	62	77	60	71
1m3sA	1gzdA	64	0	0	0	0	0	0
1l2mA	1m55A	51	37	33	68	0	45	11
1v1aA	1bx4A	213	97	97	96	96	79	93
1kncA	2gmyA	123	92	92	95	95	0	86
1bmoA	1iw4A	36	30	66	94	52	50	69
1n10A	1cr5A	39	100	100	100	92	2	0
1uw3A	1i17A	68	88	94	97	95	80	89
1dfuP	1qtqA	52	28	84	48	0	65	0
1vlfM	1cr5A	51	98	98	100	98	0	0
1ie0A	1j6wA	137	100	100	6	94	90	94
1poh_	1ka5A	80	100	100	100	100	95	100
1mvfD	1n0gA	34	79	97	100	85	61	11
3ssi_	1pjuA	25	0	0	0	0	60	0
2fmr_	1k1gA	57	85	82	85	84	61	94
1ui0A	1oe4A	88	100	93	0	94	75	88
1hdlA	1h0zA	39	35	28	100	0	56	71
1okgA	1h9cA	25	0	0	0	0	0	0
1cz4A	1wlfA	32	78	100	100	100	87	75
1nrgA	1vl7A	76	92	93	92	89	84	92
1l8fA	1n10A	69	76	92	100	98	88	95
1jfrB	1ac5_	26	92	100	30	100	76	84
1egaB	1k0rA	59	0	76	77	0	62	72
1k32A	1ky9B	69	82	100	0	0	0	0
1b12A	1qviA	36	0	97	0	0	0	0
1tolA	1lr0A	48	95	97	0	93	83	93
1cr5C	1eu1A	20	0	0	0	0	0	0
1pcfA	1l3aA	40	45	100	100	85	72	27
1hkyA	1hi7A	17	41	100	76	100	47	58
1vhrA	1rpmA	67	83	80	100	100	68	80
1jvnA	1oy1A	63	69	80	41	76	4	76
1oa8A	1v06A	71	97	98	97	100	78	92
1okgA	1urhA	66	96	100	53	98	78	93
1eq6A	1v2bB	109	72	72	72	71	60	66
1aww_	1gxiE	29	100	100	100	0	93	65
1q7hA	1v47A	40	25	67	0	60	0	0
1aua_	1th8B	83	32	62	28	78	37	43
1o82A	1nkl_	54	37	22	48	22	0	31
1t4yA	1r5pA	42	90	100	100	90	52	92
1bx4A	1lioA	309	92	99	95	99	76	85
1ppjA	1j6wA	59	0	0	0	35	0	20
1ezvB	1ppjB	72	100	0	100	100	94	100
1a3wA	1o65A	63	76	88	90	73	0	0
1of9A	1n69B	56	0	44	41	100	42	42
2hgf_	1hkyA	61	75	77	83	68	57	75
1ihjA	1k32A	60	0	80	80	78	0	75
1nw6A	1xvaA	129	57	57	31	0	70	46
1g66A	1vj5A	90	21	91	60	88	56	78
1s0uA	1r5bA	61	73	100	100	100	95	96
