# Supplementary material for: Comparative Analysis of Protein Structure Alignments
Source: BMC Struct Biol. 2007 Jul 26;7:50. doi: 10.1186/1472-6807-7-50 (PMC1959231; doi:10.1186/1472-6807-7-50)
Supplement: Additional file 6 — Table of RIPC set alignment accuracy. Alignment accuracy in percentage of number of aligned reference positions. Type: Structure alignment problem of a pair (R:repetition, I: indels, P: permutation, C: conformational variability). Ref: Length of reference alignment. [file 1472-6807-7-50-S6.txt]

Type	Domain1	Domain2	Ref	CE	DALI	FATCAT	MATRAS	CA	SHEBA
I	d1hcy_2	d1lnlb1	4	50	50	50	50	75	50
I	d1ay9b_	d1b12a_	10	100	90	90	90	90	20
I	d1gbg__	d1ovwa_	3	66	100	33	100	66	33
I	d1crl__	d1ede__	3	100	100	66	100	33	66
I C	d1jj7a_	d1lvga_	8	62	100	100	100	0	12
I	d2adma_	d2hmyb_	12	100	100	100	100	58	66
I	d1an9a1	d1npx_1	11	45	100	63	36	90	90
P	d1nkl__	d1qdma1	72	0	0	0	0	41	0
P	d1nls__	d2bqpa_	6	83	83	83	0	83	100
P	d1qasa2	d1rsy__	75	84	84	84	84	94	80
P R	d1b5ta_	d1k87a2	8	62	62	0	0	0	0
P I	d1jwyb_	d1puja_	12	33	33	0	0	91	0
P I	d1jwyb_	d1u0la2	11	36	36	0	0	90	0
P I	d1nw5a_	d2adma_	13	15	46	46	46	76	46
P C	d1gsa_1	d2hgsa1	5	40	40	40	40	40	40
P I	d1qq5a_	d3chy__	3	0	0	0	0	0	0
P I	d1kiaa_	d1nw5a_	12	8	16	25	16	66	0
C	d2bbma_	d4cln__	148	50	0	96	95	0	91
C	d1dlia1	d1mv8a1	4	50	50	100	50	50	100
I C	d1hava_	d1kxf__	4	100	100	25	100	100	50
C	d1l5ba_	d1l5ea_	101	60	50	100	100	49	53
C	d1ggga_	d1wdna_	220	53	96	100	98	58	68
I C	d1d5fa_	d1nd7a_	6	66	50	100	83	50	50
