# Supplementary material for: Comparative Analysis of Protein Structure Alignments
Source: BMC Struct Biol. 2007 Jul 26;7:50. doi: 10.1186/1472-6807-7-50 (PMC1959231; doi:10.1186/1472-6807-7-50)
Supplement: Additional file 7 — Reference alignments for the RIPC set. [file 1472-6807-7-50-S7.txt]

# Reference alignments between two domains
# Amino acid type.PDB residue number.Insertion code.Chain

#d1hcy_2-d1lnlb1
HIS.194._._	HIS.41._.B
HIS.198._._	HIS.61._.B
HIS.224._._	HIS.70._.B
HIS.344._._	HIS.181._.B

#d1ay9b_-d1b12a_
LYS.55._.B	GLN.85._.A
ALA.56._.B	ILE.86._.A
SER.57._.B	PRO.87._.A
GLY.58._.B	SER.88._.A
ASP.59._.B	GLY.89._.A
SER.60._.B	SER.90._.A
MET.61._.B	MET.91._.A
VAL.96._.B	ILE.144._.A
LYS.97._.B	LYS.145._.A
SER.115._.B	SER.278._.A

#d1gbg__-d1ovwa_
GLU.105._._	GLU.197._.A
ASP.107._._	ASP.199._.A
GLU.109._._	GLU.202._.A

#d1crl__-d1ede__
SER.209._._	ASP.124._._
GLU.341._._	ASP.260._._
HIS.449._._	HIS.289._._

#d1jj7a_-d1lvga_
GLY.538._.A	GLY.11._.A
PRO.539._.A	PRO.12._.A
ASN.540._.A	SER.13._.A
GLY.541._.A	GLY.14._.A
SER.542._.A	ALA.15._.A
GLY.543._.A	GLY.16._.A
LYS.544._.A	LYS.17._.A
SER.545._.A	SER.18._.A

#d2adma_-d2hmyb_
ALA.47._.A	PHE.18._.B
CYS.48._.A	ALA.19._.B
PHE.53._.A	PHE.24._.B
GLU.71._.A	GLU.40._.B
ILE.72._.A	TRP.41._.B
ASP.73._.A	ASP.42._.B
ASP.89._.A	ASP.60._.B
PHE.90._.A	ILE.61._.B
ASN.105._.A	GLY.78._.B
PRO.106._.A	PHE.79._.B
PRO.107._.A	PRO.80._.B
TYR.108._.A	CYS.81._.B

#d1an9a1-d1npx_1
ILE.6._.A	LEU.6._._
ASP.37._.A	LYS.33._._
VAL.47._.A	SER.41._._
ALA.48._.A	CYS.42._._
ARG.162._.A	THR.77._._
VAL.164._.A	ILE.79._._
CYS.181._.A	SER.110._._
THR.182._.A	PRO.111._._
TRP.185._.A	ASN.247._._
GLY.315._.A	ALA.299._._
LEU.316._.A	THR.300._._

#d1nkl__-d1qdma1
ARG.42._._	SER.3.S.A
GLY.43._._	GLN.4.S.A
LEU.44._._	GLU.5.S.A
CYS.45._._	CYS.6.S.A
LYS.46._._	LYS.7.S.A
LYS.47._._	THR.8.S.A
ILE.48._._	ILE.9.S.A
MET.49._._	VAL.10.S.A
ARG.50._._	SER.11.S.A
SER.51._._	GLN.12.S.A
PHE.52._._	TYR.13.S.A
LEU.53._._	GLY.14.S.A
ARG.54._._	GLN.15.S.A
ARG.55._._	GLN.16.S.A
ILE.56._._	ILE.17.S.A
SER.57._._	LEU.18.S.A
TRP.58._._	ASP.19.S.A
ASP.59._._	LEU.20.S.A
ILE.60._._	LEU.21.S.A
LEU.61._._	LEU.22.S.A
THR.62._._	ALA.23.S.A
GLY.63._._	GLU.24.S.A
LYS.64._._	THR.25.S.A
LYS.65._._	GLN.26.S.A
PRO.66._._	PRO.27.S.A
GLN.67._._	LYS.28.S.A
ALA.68._._	LYS.29.S.A
ILE.69._._	ILE.30.S.A
CYS.70._._	CYS.31.S.A
VAL.71._._	SER.32.S.A
ASP.72._._	GLN.33.S.A
ILE.73._._	VAL.34.S.A
LYS.74._._	GLY.35.S.A
ILE.75._._	LEU.36.S.A
CYS.76._._	CYS.37.S.A
TYR.2._._	PRO.67.S.A
PHE.3._._	MET.68.S.A
CYS.4._._	CYS.69.S.A
GLU.5._._	SER.70.S.A
SER.6._._	ALA.71.S.A
CYS.7._._	CYS.72.S.A
ARG.8._._	GLU.73.S.A
LYS.9._._	MET.74.S.A
ILE.10._._	ALA.75.S.A
ILE.11._._	VAL.76.S.A
GLN.12._._	VAL.77.S.A
LYS.13._._	TRP.78.S.A
LEU.14._._	MET.79.S.A
GLU.15._._	GLN.80.S.A
ASP.16._._	ASN.81.S.A
MET.17._._	GLN.82.S.A
VAL.18._._	LEU.83.S.A
GLY.19._._	ALA.84.S.A
PRO.20._._	GLN.85.S.A
GLN.21._._	ASN.86.S.A
PRO.22._._	LYS.87.S.A
ASN.23._._	THR.88.S.A
GLU.24._._	GLN.89.S.A
ASP.25._._	ASP.90.S.A
THR.26._._	LEU.91.S.A
VAL.27._._	ILE.92.S.A
THR.28._._	LEU.93.S.A
GLN.29._._	ASP.94.S.A
ALA.30._._	TYR.95.S.A
ALA.31._._	VAL.96.S.A
SER.32._._	ASN.97.S.A
GLN.33._._	GLN.98.S.A
VAL.34._._	LEU.99.S.A
CYS.35._._	CYS.100.S.A
ASP.36._._	ASN.101.S.A
LYS.37._._	ARG.102.S.A
LEU.38._._	LEU.103.S.A

#d1nls__-d2bqpa_
GLU.8._._	GLU.119._.A
ASP.10._._	ASP.121._.A
TYR.12._._	PHE.123._.A
ASN.14._._	ASN.125._.A
ASP.19._._	ASP.129._.A
HIS.24._._	HIS.136._.A

#d1qasa2-d1rsy__
SER.745._.A	LEU.142._._
ALA.746._.A	GLY.143._._
THR.747._.A	LYS.144._._
LEU.748._.A	LEU.145._._
PHE.749._.A	GLN.146._._
VAL.750._.A	TYR.147._._
LYS.751._.A	SER.148._._
ILE.752._.A	LEU.149._._
SER.753._.A	ASP.150._._
ILE.754._.A	TYR.151._._
GLN.755._.A	ASP.152._._
ASP.756._.A	PHE.153._._
ARG.630._.A	GLN.157._._
LEU.631._.A	LEU.158._._
ARG.632._.A	LEU.159._._
VAL.633._.A	VAL.160._._
ARG.634._.A	GLY.161._._
ILE.635._.A	ILE.162._._
ILE.636._.A	ILE.163._._
SER.637._.A	GLN.164._._
GLY.638._.A	ALA.165._._
GLN.639._.A	ALA.166._._
LYS.655._.A	TYR.180._._
VAL.656._.A	VAL.181._._
ILE.657._.A	LYS.182._._
VAL.658._.A	VAL.183._._
GLU.659._.A	PHE.184._._
ILE.660._.A	LEU.185._._
HIS.661._.A	LEU.186._._
THR.667._.A	LYS.190._._
GLY.668._.A	LYS.191._._
SER.669._.A	LYS.192._._
ARG.670._.A	PHE.193._._
GLN.671._.A	GLU.194._._
THR.672._.A	THR.195._._
ALA.673._.A	LYS.196._._
VAL.674._.A	VAL.197._._
ASN.681._.A	ASN.203._._
PRO.682._.A	PRO.204._._
ARG.683._.A	VAL.205._._
TRP.684._.A	PHE.206._._
ASP.685._.A	ASN.207._._
MET.686._.A	GLU.208._._
GLU.687._.A	GLN.209._._
PHE.688._.A	PHE.210._._
GLU.689._.A	THR.211._._
PHE.690._.A	PHE.212._._
GLU.691._.A	LYS.213._._
VAL.692._.A	VAL.214._._
ALA.698._.A	LYS.222._._
LEU.699._.A	THR.223._._
VAL.700._.A	LEU.224._._
ARG.701._.A	VAL.225._._
PHE.702._.A	MET.226._._
MET.703._.A	ALA.227._._
VAL.704._.A	VAL.228._._
GLU.705._.A	TYR.229._._
ASP.706._.A	ASP.230._._
ASP.714._.A	ASP.238._._
PHE.715._.A	ILE.239._._
ILE.716._.A	ILE.240._._
GLY.717._.A	GLY.241._._
GLN.718._.A	GLU.242._._
SER.719._.A	PHE.243._._
THR.720._.A	LYS.244._._
ILE.721._.A	VAL.245._._
PRO.722._.A	PRO.246._._
TRP.723._.A	MET.247._._
GLY.729._.A	THR.256._._
TYR.730._.A	GLU.257._._
ARG.731._.A	GLU.258._._
HIS.732._.A	TRP.259._._
VAL.733._.A	ARG.260._._
HIS.734._.A	ASP.261._._
LEU.735._.A	LEU.262._._

#d1b5ta_-d1k87a2
THR.59._.A	ALA.371._.A
LEU.117._.A	VAL.433._.A
ARG.118._.A	LYS.434._.A
GLY.119._.A	GLY.435._.A
ASP.120._.A	ALA.436._.A
LEU.121._.A	TRP.438._.A
GLU.129._.A	VAL.460._.A
ASP.134._.A	ASP.463._.A

#d1jwyb_-d1puja_
LYS.208._.B	LYS.59._.A
ASP.210._.B	ASP.61._.A
LEU.211._.B	LYS.62._.A
ASN.238._.B	SER.87._.A
SER.33._.B	PRO.129._.A
SER.35._.B	ASN.130._.A
GLY.37._.B	GLY.132._.A
LYS.38._.B	LYS.133._.A
SER.39._.B	SER.134._.A
SER.40._.B	THR.135._.A
ASP.138._.B	ASP.171._.A
GLY.141._.B	GLY.174._.A

#d1jwyb_-d1u0la2
LYS.208._.B	LYS.118._.A
ASP.210._.B	ASP.120._.A
LEU.211._.B	LEU.121._.A
ASN.238._.B	ALA.148._.A
GLN.34._.B	SER.172._.A
SER.35._.B	GLY.173._.A
SER.36._.B	VAL.174._.A
GLY.37._.B	GLY.175._.A
LYS.38._.B	LYS.176._.A
SER.39._.B	SER.177._.A
SER.40._.B	SER.178._.A

#d1nw5a_-d2adma_
THR.225._.A	VAL.21._.A
LYS.227._.A	THR.23._.A
ASP.248._.A	GLU.45._.A
PHE.250._.A	ALA.47._.A
ALA.251._.A	CYS.48._.A
ASP.271._.A	GLU.71._.A
ALA.272._.A	ILE.72._.A
ASP.46._.A	ASP.89._.A
CYS.47._.A	PHE.90._.A
ASP.65._.A	ASN.105._.A
PRO.66._.A	PRO.106._.A
PRO.67._.A	PRO.107._.A
TYR.68._.A	TYR.108._.A

#d1gsa_1-d2hgsa1
ASN.13._._	LYS.213._.A
ASN.15._._	ARG.215._.A
SER.21._._	GLN.220._.A
ARG.86._._	ARG.267._.A
ASP.88._._	TYR.270._.A

#d1qq5a_-d3chy__
ASP.8._.A	ASP.57._._
SER.114._.A	THR.87._._
LYS.147._.A	LYS.109._._

#d1kiaa_-d1nw5a_
TRP.117._.A	CYS.47._.A
LEU.136._.A	ASP.65._.A
GLY.137._.A	PRO.66._.A
HIS.142._.A	ASN.69._.A
TRP.30._.A	THR.225._.A
ASP.62._.A	ASP.248._.A
VAL.63._.A	PHE.249._.A
ALA.64._.A	PHE.250._.A
CYS.65._.A	ALA.251._.A
THR.67._.A	SER.253._.A
ASP.85._.A	ASP.271._.A
ALA.86._.A	ALA.272._.A

#d2bbma_-d4cln__
ALA.1._.A	ALA.1._._
ASP.2._.A	ASP.2._._
GLN.3._.A	GLN.3._._
LEU.4._.A	LEU.4._._
THR.5._.A	THR.5._._
GLU.6._.A	GLU.6._._
GLU.7._.A	GLU.7._._
GLN.8._.A	GLN.8._._
ILE.9._.A	ILE.9._._
ALA.10._.A	ALA.10._._
GLU.11._.A	GLU.11._._
PHE.12._.A	PHE.12._._
LYS.13._.A	LYS.13._._
GLU.14._.A	GLU.14._._
ALA.15._.A	ALA.15._._
PHE.16._.A	PHE.16._._
SER.17._.A	SER.17._._
LEU.18._.A	LEU.18._._
PHE.19._.A	PHE.19._._
ASP.20._.A	ASP.20._._
LYS.21._.A	LYS.21._._
ASP.22._.A	ASP.22._._
GLY.23._.A	GLY.23._._
ASP.24._.A	ASP.24._._
GLY.25._.A	GLY.25._._
THR.26._.A	THR.26._._
ILE.27._.A	ILE.27._._
THR.28._.A	THR.28._._
THR.29._.A	THR.29._._
LYS.30._.A	LYS.30._._
GLU.31._.A	GLU.31._._
LEU.32._.A	LEU.32._._
GLY.33._.A	GLY.33._._
THR.34._.A	THR.34._._
VAL.35._.A	VAL.35._._
MET.36._.A	MET.36._._
ARG.37._.A	ARG.37._._
SER.38._.A	SER.38._._
LEU.39._.A	LEU.39._._
GLY.40._.A	GLY.40._._
GLN.41._.A	GLN.41._._
ASN.42._.A	ASN.42._._
PRO.43._.A	PRO.43._._
THR.44._.A	THR.44._._
GLU.45._.A	GLU.45._._
ALA.46._.A	ALA.46._._
GLU.47._.A	GLU.47._._
LEU.48._.A	LEU.48._._
GLN.49._.A	GLN.49._._
ASP.50._.A	ASP.50._._
MET.51._.A	MET.51._._
ILE.52._.A	ILE.52._._
ASN.53._.A	ASN.53._._
GLU.54._.A	GLU.54._._
VAL.55._.A	VAL.55._._
ASP.56._.A	ASP.56._._
ALA.57._.A	ALA.57._._
ASP.58._.A	ASP.58._._
GLY.59._.A	GLY.59._._
ASN.60._.A	ASN.60._._
GLY.61._.A	GLY.61._._
THR.62._.A	THR.62._._
ILE.63._.A	ILE.63._._
ASP.64._.A	ASP.64._._
PHE.65._.A	PHE.65._._
PRO.66._.A	PRO.66._._
GLU.67._.A	GLU.67._._
PHE.68._.A	PHE.68._._
LEU.69._.A	LEU.69._._
THR.70._.A	THR.70._._
MET.71._.A	MET.71._._
MET.72._.A	MET.72._._
ALA.73._.A	ALA.73._._
ARG.74._.A	ARG.74._._
LYS.75._.A	LYS.75._._
MET.76._.A	MET.76._._
LYS.77._.A	LYS.77._._
ASP.78._.A	ASP.78._._
THR.79._.A	THR.79._._
ASP.80._.A	ASP.80._._
SER.81._.A	SER.81._._
GLU.82._.A	GLU.82._._
GLU.83._.A	GLU.83._._
GLU.84._.A	GLU.84._._
ILE.85._.A	ILE.85._._
ARG.86._.A	ARG.86._._
GLU.87._.A	GLU.87._._
ALA.88._.A	ALA.88._._
PHE.89._.A	PHE.89._._
ARG.90._.A	ARG.90._._
VAL.91._.A	VAL.91._._
PHE.92._.A	PHE.92._._
ASP.93._.A	ASP.93._._
LYS.94._.A	LYS.94._._
ASP.95._.A	ASP.95._._
GLY.96._.A	GLY.96._._
ASN.97._.A	ASN.97._._
GLY.98._.A	GLY.98._._
PHE.99._.A	PHE.99._._
ILE.100._.A	ILE.100._._
SER.101._.A	SER.101._._
ALA.102._.A	ALA.102._._
ALA.103._.A	ALA.103._._
GLU.104._.A	GLU.104._._
LEU.105._.A	LEU.105._._
ARG.106._.A	ARG.106._._
HIS.107._.A	HIS.107._._
VAL.108._.A	VAL.108._._
MET.109._.A	MET.109._._
THR.110._.A	THR.110._._
ASN.111._.A	ASN.111._._
LEU.112._.A	LEU.112._._
GLY.113._.A	GLY.113._._
GLU.114._.A	GLU.114._._
LYS.115._.A	LYS.115._._
LEU.116._.A	LEU.116._._
THR.117._.A	THR.117._._
ASP.118._.A	ASP.118._._
GLU.119._.A	GLU.119._._
GLU.120._.A	GLU.120._._
VAL.121._.A	VAL.121._._
ASP.122._.A	ASP.122._._
GLU.123._.A	GLU.123._._
MET.124._.A	MET.124._._
ILE.125._.A	ILE.125._._
ARG.126._.A	ARG.126._._
GLU.127._.A	GLU.127._._
ALA.128._.A	ALA.128._._
ASP.129._.A	ASP.129._._
ILE.130._.A	ILE.130._._
ASP.131._.A	ASP.131._._
GLY.132._.A	GLY.132._._
ASP.133._.A	ASP.133._._
GLY.134._.A	GLY.134._._
GLN.135._.A	GLN.135._._
VAL.136._.A	VAL.136._._
ASN.137._.A	ASN.137._._
TYR.138._.A	TYR.138._._
GLU.139._.A	GLU.139._._
GLU.140._.A	GLU.140._._
PHE.141._.A	PHE.141._._
VAL.142._.A	VAL.142._._
THR.143._.A	THR.143._._
MET.144._.A	MET.144._._
MET.145._.A	MET.145._._
THR.146._.A	THR.146._._
SER.147._.A	SER.147._._
LYS.148._.A	LYS.148._._

#d1dlia1-d1mv8a1
LYS.204._.A	LYS.210._.A
ASN.208._.A	ASN.214._.A
CYS.260._.A	CYS.268._.A
ASP.264._.A	ASP.272._.A

#d1hava_-d1kxf__
HIS.44._.A	HIS.141._._
GLY.170._.A	GLY.213._._
CYS.172._.A	SER.215._._
GLY.173._.A	GLY.216._._

#d1l5ba_-d1l5ea_
LEU.1._.A	LEU.1._.A
GLY.2._.A	GLY.2._.A
LYS.3._.A	LYS.3._.A
PHE.4._.A	PHE.4._.A
SER.5._.A	SER.5._.A
GLN.6._.A	GLN.6._.A
THR.7._.A	THR.7._.A
CYS.8._.A	CYS.8._.A
TYR.9._.A	TYR.9._.A
ASN.10._.A	ASN.10._.A
SER.11._.A	SER.11._.A
ALA.12._.A	ALA.12._.A
ILE.13._.A	ILE.13._.A
GLN.14._.A	GLN.14._.A
GLY.15._.A	GLY.15._.A
SER.16._.A	SER.16._.A
VAL.17._.A	VAL.17._.A
LEU.18._.A	LEU.18._.A
THR.19._.A	THR.19._.A
SER.20._.A	SER.20._.A
THR.21._.A	THR.21._.A
CYS.22._.A	CYS.22._.A
GLU.23._.A	GLU.23._.A
ARG.24._.A	ARG.24._.A
THR.25._.A	THR.25._.A
ASN.26._.A	ASN.26._.A
GLY.27._.A	GLY.27._.A
GLY.28._.A	GLY.28._.A
TYR.29._.A	TYR.29._.A
ASN.30._.A	ASN.30._.A
THR.31._.A	THR.31._.A
SER.32._.A	SER.32._.A
SER.33._.A	SER.33._.A
ILE.34._.A	ILE.34._.A
ASP.35._.A	ASP.35._.A
LEU.36._.A	LEU.36._.A
ASN.37._.A	ASN.37._.A
SER.38._.A	SER.38._.A
VAL.39._.A	VAL.39._.A
ILE.40._.A	ILE.40._.A
GLU.41._.A	GLU.41._.A
ASN.42._.A	ASN.42._.A
VAL.43._.A	VAL.43._.A
ASP.44._.A	ASP.44._.A
GLY.45._.A	GLY.45._.A
SER.46._.A	SER.46._.A
LEU.47._.A	LEU.47._.A
LYS.48._.A	LYS.48._.A
TRP.49._.A	TRP.49._.A
GLN.50._.A	GLN.50._.A
PRO.51._.A	PRO.51._.A
SER.52._.A	SER.52._.A
ASN.53._.A	ASN.53._.A
PHE.54._.A	PHE.54._.A
ILE.55._.A	ILE.55._.A
GLU.56._.A	GLU.56._.A
THR.57._.A	THR.57._.A
CYS.58._.A	CYS.58._.A
ARG.59._.A	ARG.59._.A
ASN.60._.A	ASN.60._.A
THR.61._.A	THR.61._.A
GLN.62._.A	GLN.62._.A
LEU.63._.A	LEU.63._.A
ALA.64._.A	ALA.64._.A
GLY.65._.A	GLY.65._.A
SER.66._.A	SER.66._.A
SER.67._.A	SER.67._.A
GLU.68._.A	GLU.68._.A
LEU.69._.A	LEU.69._.A
ALA.70._.A	ALA.70._.A
ALA.71._.A	ALA.71._.A
GLU.72._.A	GLU.72._.A
CYS.73._.A	CYS.73._.A
LYS.74._.A	LYS.74._.A
THR.75._.A	THR.75._.A
ARG.76._.A	ARG.76._.A
ALA.77._.A	ALA.77._.A
GLN.78._.A	GLN.78._.A
GLN.79._.A	GLN.79._.A
PHE.80._.A	PHE.80._.A
VAL.81._.A	VAL.81._.A
SER.82._.A	SER.82._.A
THR.83._.A	THR.83._.A
LYS.84._.A	LYS.84._.A
ILE.85._.A	ILE.85._.A
ASN.86._.A	ASN.86._.A
LEU.87._.A	LEU.87._.A
ASP.88._.A	ASP.88._.A
ASP.89._.A	ASP.89._.A
HIS.90._.A	HIS.90._.A
ILE.91._.A	ILE.91._.A
ALA.92._.A	ALA.92._.A
ASN.93._.A	ASN.93._.A
ILE.94._.A	ILE.94._.A
ASP.95._.A	ASP.95._.A
GLY.96._.A	GLY.96._.A
THR.97._.A	THR.97._.A
LEU.98._.A	LEU.98._.A
LYS.99._.A	LYS.99._.A
TYR.100._.A	TYR.100._.A
GLU.101._.A	GLU.101._.A

#d1ggga_-d1wdna_
LEU.5._.A	LEU.5._.A
VAL.6._.A	VAL.6._.A
VAL.7._.A	VAL.7._.A
ALA.8._.A	ALA.8._.A
THR.9._.A	THR.9._.A
ASP.10._.A	ASP.10._.A
THR.11._.A	THR.11._.A
ALA.12._.A	ALA.12._.A
PHE.13._.A	PHE.13._.A
VAL.14._.A	VAL.14._.A
PRO.15._.A	PRO.15._.A
PHE.16._.A	PHE.16._.A
GLU.17._.A	GLU.17._.A
PHE.18._.A	PHE.18._.A
LYS.19._.A	LYS.19._.A
GLN.20._.A	GLN.20._.A
GLY.21._.A	GLY.21._.A
ASP.22._.A	ASP.22._.A
LEU.23._.A	LEU.23._.A
TYR.24._.A	TYR.24._.A
VAL.25._.A	VAL.25._.A
GLY.26._.A	GLY.26._.A
PHE.27._.A	PHE.27._.A
ASP.28._.A	ASP.28._.A
VAL.29._.A	VAL.29._.A
ASP.30._.A	ASP.30._.A
LEU.31._.A	LEU.31._.A
TRP.32._.A	TRP.32._.A
ALA.33._.A	ALA.33._.A
ALA.34._.A	ALA.34._.A
ILE.35._.A	ILE.35._.A
ALA.36._.A	ALA.36._.A
LYS.37._.A	LYS.37._.A
GLU.38._.A	GLU.38._.A
LEU.39._.A	LEU.39._.A
LYS.40._.A	LYS.40._.A
LEU.41._.A	LEU.41._.A
ASP.42._.A	ASP.42._.A
TYR.43._.A	TYR.43._.A
GLU.44._.A	GLU.44._.A
LEU.45._.A	LEU.45._.A
LYS.46._.A	LYS.46._.A
PRO.47._.A	PRO.47._.A
MET.48._.A	MET.48._.A
ASP.49._.A	ASP.49._.A
PHE.50._.A	PHE.50._.A
SER.51._.A	SER.51._.A
GLY.52._.A	GLY.52._.A
ILE.53._.A	ILE.53._.A
ILE.54._.A	ILE.54._.A
PRO.55._.A	PRO.55._.A
ALA.56._.A	ALA.56._.A
LEU.57._.A	LEU.57._.A
GLN.58._.A	GLN.58._.A
THR.59._.A	THR.59._.A
LYS.60._.A	LYS.60._.A
ASN.61._.A	ASN.61._.A
VAL.62._.A	VAL.62._.A
ASP.63._.A	ASP.63._.A
LEU.64._.A	LEU.64._.A
ALA.65._.A	ALA.65._.A
LEU.66._.A	LEU.66._.A
ALA.67._.A	ALA.67._.A
GLY.68._.A	GLY.68._.A
ILE.69._.A	ILE.69._.A
THR.70._.A	THR.70._.A
ILE.71._.A	ILE.71._.A
THR.72._.A	THR.72._.A
ASP.73._.A	ASP.73._.A
GLU.74._.A	GLU.74._.A
ARG.75._.A	ARG.75._.A
LYS.76._.A	LYS.76._.A
LYS.77._.A	LYS.77._.A
ALA.78._.A	ALA.78._.A
ILE.79._.A	ILE.79._.A
ASP.80._.A	ASP.80._.A
PHE.81._.A	PHE.81._.A
SER.82._.A	SER.82._.A
ASP.83._.A	ASP.83._.A
GLY.84._.A	GLY.84._.A
TYR.85._.A	TYR.85._.A
TYR.86._.A	TYR.86._.A
LYS.87._.A	LYS.87._.A
SER.88._.A	SER.88._.A
GLY.89._.A	GLY.89._.A
LEU.90._.A	LEU.90._.A
LEU.91._.A	LEU.91._.A
VAL.92._.A	VAL.92._.A
MET.93._.A	MET.93._.A
VAL.94._.A	VAL.94._.A
LYS.95._.A	LYS.95._.A
ALA.96._.A	ALA.96._.A
ASN.97._.A	ASN.97._.A
ASN.98._.A	ASN.98._.A
ASN.99._.A	ASN.99._.A
ASP.100._.A	ASP.100._.A
VAL.101._.A	VAL.101._.A
LYS.102._.A	LYS.102._.A
SER.103._.A	SER.103._.A
VAL.104._.A	VAL.104._.A
LYS.105._.A	LYS.105._.A
ASP.106._.A	ASP.106._.A
LEU.107._.A	LEU.107._.A
ASP.108._.A	ASP.108._.A
GLY.109._.A	GLY.109._.A
LYS.110._.A	LYS.110._.A
VAL.111._.A	VAL.111._.A
VAL.112._.A	VAL.112._.A
ALA.113._.A	ALA.113._.A
VAL.114._.A	VAL.114._.A
LYS.115._.A	LYS.115._.A
SER.116._.A	SER.116._.A
GLY.117._.A	GLY.117._.A
THR.118._.A	THR.118._.A
GLY.119._.A	GLY.119._.A
SER.120._.A	SER.120._.A
VAL.121._.A	VAL.121._.A
ASP.122._.A	ASP.122._.A
TYR.123._.A	TYR.123._.A
ALA.124._.A	ALA.124._.A
LYS.125._.A	LYS.125._.A
ALA.126._.A	ALA.126._.A
ASN.127._.A	ASN.127._.A
ILE.128._.A	ILE.128._.A
LYS.129._.A	LYS.129._.A
THR.130._.A	THR.130._.A
LYS.131._.A	LYS.131._.A
ASP.132._.A	ASP.132._.A
LEU.133._.A	LEU.133._.A
ARG.134._.A	ARG.134._.A
GLN.135._.A	GLN.135._.A
PHE.136._.A	PHE.136._.A
PRO.137._.A	PRO.137._.A
ASN.138._.A	ASN.138._.A
ILE.139._.A	ILE.139._.A
ASP.140._.A	ASP.140._.A
ASN.141._.A	ASN.141._.A
ALA.142._.A	ALA.142._.A
TYR.143._.A	TYR.143._.A
MET.144._.A	MET.144._.A
GLU.145._.A	GLU.145._.A
LEU.146._.A	LEU.146._.A
GLY.147._.A	GLY.147._.A
THR.148._.A	THR.148._.A
ASN.149._.A	ASN.149._.A
ARG.150._.A	ARG.150._.A
ALA.151._.A	ALA.151._.A
ASP.152._.A	ASP.152._.A
ALA.153._.A	ALA.153._.A
VAL.154._.A	VAL.154._.A
LEU.155._.A	LEU.155._.A
HIS.156._.A	HIS.156._.A
ASP.157._.A	ASP.157._.A
THR.158._.A	THR.158._.A
PRO.159._.A	PRO.159._.A
ASN.160._.A	ASN.160._.A
ILE.161._.A	ILE.161._.A
LEU.162._.A	LEU.162._.A
TYR.163._.A	TYR.163._.A
PHE.164._.A	PHE.164._.A
ILE.165._.A	ILE.165._.A
LYS.166._.A	LYS.166._.A
THR.167._.A	THR.167._.A
ALA.168._.A	ALA.168._.A
GLY.169._.A	GLY.169._.A
ASN.170._.A	ASN.170._.A
GLY.171._.A	GLY.171._.A
GLN.172._.A	GLN.172._.A
PHE.173._.A	PHE.173._.A
LYS.174._.A	LYS.174._.A
ALA.175._.A	ALA.175._.A
VAL.176._.A	VAL.176._.A
GLY.177._.A	GLY.177._.A
ASP.178._.A	ASP.178._.A
SER.179._.A	SER.179._.A
LEU.180._.A	LEU.180._.A
GLU.181._.A	GLU.181._.A
ALA.182._.A	ALA.182._.A
GLN.183._.A	GLN.183._.A
GLN.184._.A	GLN.184._.A
TYR.185._.A	TYR.185._.A
GLY.186._.A	GLY.186._.A
ILE.187._.A	ILE.187._.A
ALA.188._.A	ALA.188._.A
PHE.189._.A	PHE.189._.A
PRO.190._.A	PRO.190._.A
LYS.191._.A	LYS.191._.A
GLY.192._.A	GLY.192._.A
SER.193._.A	SER.193._.A
ASP.194._.A	ASP.194._.A
GLU.195._.A	GLU.195._.A
LEU.196._.A	LEU.196._.A
ARG.197._.A	ARG.197._.A
ASP.198._.A	ASP.198._.A
LYS.199._.A	LYS.199._.A
VAL.200._.A	VAL.200._.A
ASN.201._.A	ASN.201._.A
GLY.202._.A	GLY.202._.A
ALA.203._.A	ALA.203._.A
LEU.204._.A	LEU.204._.A
LYS.205._.A	LYS.205._.A
THR.206._.A	THR.206._.A
LEU.207._.A	LEU.207._.A
ARG.208._.A	ARG.208._.A
GLU.209._.A	GLU.209._.A
ASN.210._.A	ASN.210._.A
GLY.211._.A	GLY.211._.A
THR.212._.A	THR.212._.A
TYR.213._.A	TYR.213._.A
ASN.214._.A	ASN.214._.A
GLU.215._.A	GLU.215._.A
ILE.216._.A	ILE.216._.A
TYR.217._.A	TYR.217._.A
LYS.218._.A	LYS.218._.A
LYS.219._.A	LYS.219._.A
TRP.220._.A	TRP.220._.A
PHE.221._.A	PHE.221._.A
GLY.222._.A	GLY.222._.A
THR.223._.A	THR.223._.A
GLU.224._.A	GLU.224._.A

#d1d5fa_-d1nd7a_
ARG.506._.A	ARG.573._.A
GLU.539._.A	GLU.603._.A
GLU.550._.A	GLU.614._.A
ASP.607._.A	ASP.675._.A
HIS.818._.A	HIS.888._.A
CYS.820._.A	CYS.890._.A
